# Supplementary material for: Phenotypic and Genomic Analyses of Burkholderia stabilis Clinical Contamination, Switzerland
Source: Emerg Infect Dis. 2019 Jun;25(6):1084–92. doi: 10.3201/eid2506.172119 (PMC6537712; doi:10.3201/eid2506.172119)
Supplement: Appendix 1 — Additional information on whole-genome sequencing and other analyses of Burkholderia stabilis strain CH16. [file 17-2119-Techapp-s1.xlsx]

## Sheet: Appendix 1 Table 1
Article DOI: https://doi.org/10.3201/eid2506.172119
Phenotypic and Genomic Analyses of Burkholderia stabilis Clinical Contamination, Switzerland
Appendix 1.
Table 1. Burkholderia stabilis isolates and whole-genome sequencing statistics*
Sample		Origin		QC mapping against B. cepacia ATCC25416				Notes		Mapping against Illumina assembly of E
			no. reads	% reads mapped	% reference covered	Mean coverage	Standard deviation of coverage		no. reads	% reads mapped	% reference covered	Mean coverage	Standard deviation of coverage
A	Morphotypes of same sample	Gloves	2974330	67.4	74	47.1	36.9	Lot W15324NB	2974330	98	99	73	20
B		Gloves	3356262	67.2	74	54.4	42.8	Lot W15324NB	3356262	98	99	86	25
C		Gloves	2819530	66	74	39.2	32	Lot W15324NBE	2819530	98	100	63	36
D		Gloves	1831082	67.5	73	25.9	20.8	Lot W15324NB	1831082	98	100	40	21
E	Morphotypes of same sample	Gloves	4001880	67.7	73	85	64	Lot W15266NA	4001880	99	100	111	57
F		Gloves	2566208	66.2	73	40.9	34.4	Lot W15266NA	2566208	98	100	65	24
G		Gloves	4540008	65.7	73	48.5	39.1		4540008	98	100	77	44
H		Gloves	3405084	67	73	37.7	29.1		3405084	98	100	59	30
I		Gloves	3996520	66.9	73	44.1	34.4		3996520	98	100	69	39
J		Gloves	4312998	67.6	73	48.5	36.9		4312998	98	100	75	37
K		Gloves	2842916	70.2	74	49.5	36.5		2842916	98	100	73	28
L	Morphotypes of same sample	Gloves	2716436	68	74	40.1	30.6	Lot W15266NA	2716436	98	99	62	18
M		Gloves	2656494	69	74	40	31.1	Lot W15266NA	2656494	98	99	61	18
N		Gloves	1893568	65.1	74	27.1	22.2	Lot W15266NA	1893568	98	99	43	14
O		Gloves	2942246	68.1	73	52.8	40.4	Lot W15266NA	2942246	98	100	81	37
P		Gloves	2,000,000†	68.4	73	35.4	27.5	Lot W16027N	2,000,000†	98	100	54	20
1		Patient	2698916	66.8	74	42.7	33.4		2698916	97	100	66	32
2		Patient	5122849	67.4	74	89.7	70.6		2,000,000†	97	99	54	23
3		Patient	2335428	66.6	73	40.8	32.5		2335428	98	100	65	34
4		Patient	3451158	67.9	74	59.8	45.6		3451158	98	99	93	43
5		Patient	2315364	68.9	74	37.5	29.3		2315364	98	100	58	12
6		Patient	1560584	68.9	73	27.3	21.3		1560584	97	100	41	19
7		Patient	1795728	66.9	73	29.2	23.3		1795728	98	100	46	14
8		Patient	2,000,000†	69.6	73	35.6	26.9		2,000,000†	98	100	53	18
9		Patient	2215110	68.6	74	35.1	27.1		2215110	98	100	53	14
10		Patient	2020998	68.8	74	32.4	25.3		2020998	98	99	50	13
11		Patient	2738080	67.4	74	41.9	32.8		2738080	98	99	65	18
12		Patient	2629460	68.4	74	40	31.1		2629460	98	100	61	15
13		Patient	3292034	67.7	74	51.2	39.9		3292034	98	99	80	22
14		Patient	3450304	65.4	73	37.4	30		3450304	98	100	60	33
15		Patient	3578920	65.4	73	38.3	31.6		3578920	98	100	61	39
16		Patient	3538316	65.8	73	38.5	30.8		3538316	98	100	61	34
17		Patient	4661368	66.1	73	50.6	39.9		4661368	98	100	80	43
18		Patient	3819628	66.3	73	41.7	33		3819628	98	100	66	36
19		Patient	3829994	67.1	73	42.3	33.1		3829994	98	100	66	35
20		Patient	4402180	66.9	73	48.3	38.1		4402180	99	100	76	41
21		Patient	2,000,000†	69	73	34.3	26.3		2,000,000†	98	100	51	18
22		Patient	2133762	65.5	73	35.8	31.2		2133762	97	99	57	38
O-1	B. contaminans	unrelated	3081698	74.7	73	60.6	45.7		3081698	70	73	59	54
O-2	B. cepacia	unrelated	1921132	99.6	100	41.7	13.5	MALDI: cepacia?	1921132	71	75	30	12
O-3	B. cenocepacia	unrelated	2396240	71.4	73	44.1	34.8	MALDI: cenocepacia?	2396240	70	73	45	41
O-4	B. cenocepacia	unrelated	1932210	77.2	72	39.2	31.1	MALDI: cenocepacia?	1932210	73	72	53	28
O-5	B. cenocepacia	unrelated	2,000,000†	80.8	64	43.4	39	MALDI: cenocepacia?	2,000,000†	80	69	44	39
O-6	B. cenocepacia	unrelated	1678860	79.7	65	35.1	32	MALDI: cenocepacia?	1678860	78	68	36	34
O-7	B. multivorans	unrelated	3900392	68.3	59	69.1	72.3	MALDI: multivorans?	3900392	67	60	70	79
O-8	B. cepacia	unrelated	1245706	77	87	24.3	13.6		1245706	65	75	21	16
O-9	B. multivorans	unrelated	3722872	71.3	60	68.4	69.3	MALDI: multivorans?	3722872	70	61	70	74
O-10	B. multivorans	unrelated	1692064	69.7	59	26.2	26.5	MALDI: multivorans?	1692064	70	59	27	11
O-11	B. multivorans	unrelated	3773091	67.8	60	65	65.6		3773091	67	62	67	69
O-12	B. cepacia	unrelated	1411634	78.1	77	29.1	20.9		1411634	68	72	26	23
O-13	B. contaminans	unrelated	1647792	74.2	69	31.6	26.6	MALDI: cepacia?	1647792	72	70	32	28
O-14	B. contaminans	unrelated	3315991	73.8	77	63.5	44.5		3315991	68	74	60	51
*Details on names and origins of isolates studied. Mapping data against B. cepacia ATCC25416 and the initial assembly of isolate E from Illumina read data are given. Mean coverage of all isolates is >40x. Mapping of other BCC species covers only ≈70% of the genome. QC, quality control. Aspects of this table were previously published in Sommerstein R, Führer U, Priore E, Casanova C, Meinel D, Seth…
†Reads downsampled to the given number.

## Sheet: Appendix 1 Table 2
Article DOI: https://doi.org/10.3201/eid2506.172119
Phenotypic and Genomic Analyses of Burkholderia stabilis Clinical Contamination, Switzerland
Appendix 1.
Table 2. Fatty acid analysis of isolates*
	% Fatty acid composition
Fatty acid	Study isolates												Outbreak strains†	Burkholderia stabilis‡	Burkholderia cepacia‡	Pseudomonas aeruginosa§
	Unrelated clinical isolate O-6			Outbreak isolate 7			Outbreak isolate 13			Outbreak isolate O			(n = 3)	(n = 11)	(n = 14)	ATCC 27853
	A; 1,444	B; 1,448	mean A, B	A; 1,445	B; 1,449	mean A, B	A; 1,446	B; 1,450	mean A, B	A; 1,447	B; 1,451	mean A, B	Mean + SD	Mean + SD	Mean + SD	Mean + SD
14:0	4.12	4.09	4.105	4.52	4.44	4.48	4.33	4.4	4.365	4.26	4.21	4.235	4.3 ±0.2	4.4 ±0.5	3.7 ±1.6	Tr
14:0 3OH	4.29	4.51	4.4	4.71	4.99	4.85	5.23	5.36	5.295	5.18	5.1	5.14	4.9 ±0.4	5.4 ±0.8	6.2 ±1.6	–
16:0	21.46	21.72	21.59	24.57	24.11	24.34	24.24	24.55	24.395	24.51	24.26	24.385	23.7 ±1.4	25.6 ±4.3	26.8 ±2.8	27.42
16:0 2OH	2.03	2.2	2.115	3	3.46	3.23	3.9	4.08	3.99	3.88	3.82	3.85	3.3 ±0.9	4.5 ±1.5	3.3 ±0.9	–
16:0 3OH	4.12	4.34	4.23	4.55	5.01	4.78	5.44	5.62	5.53	5.33	5.28	5.305	5.0 ±0.6	5.7 ±0.9	6.6 ±0.9	–
16:1 2OH	1.02	1.13	1.075	1.41	1.61	1.51	1.74	1.8	1.77	1.78	1.74	1.76	1.5 ±0.3	Tr (8)	Tr (11)	–
16:1 ω7c	3.89	3.87	3.88	4.56	4.52	4.54	4.21	4.24	4.225	4.34	4.28	4.31	4.2 ±0.3	3.3 ±1.2	4.9 ±2.8	8.57
17:0 cyclo	13.76	13.64	13.7	14.14	13.87	14.005	13.41	13.58	13.495	14.49	14.35	14.42	13.9 ±0.4	17.8 ±3.3	17.9 ±3.6	Tr
18:0	1.16	1.13	1.145	1.03	1	1.015	1.01	1.03	1.02	0.98	0.99	0.985	1.0 ±0.1	Tr (8)	Tr (13)	Tr
18:1 2OH	1.76	2.05	1.905	2	2.39	2.195	2.63	2.76	2.695	2.65	2.62	2.635	2.4 ±0.4	2.4 ±0.6	3.4 ±0.8	–
18:1 ω7c	13.22	13.04	13.13	13.73	13.47	13.6	13.21	13.38	13.295	13.66	13.53	13.595	13.4 ±0.2	10.6 ±1.6	12.4 ±4.0	31.73
19:0 cyclo ω8c	18.27	18.11	18.19	13.55	13.3	13.425	13.66	13.83	13.745	14.46	14.32	14.39	14.9 ±2.2	15.3 ±4.2	12.5 ±4.7	3
20:2 ω6,9c	1.22	1.21	1.215	0.78	0.77	0.775	0.8	0.77	0.785	–	–	na	0.9 ±0.3	na	na	Tr
Total %	90.32	91.04	90.68	92.55	92.94	92.745	93.81	95.4	94.605	95.52	94.5	95.01	93.4	95	97.7	70.7
*Fatty acids for which the average amount for all taxa was less than 0.8% are not given and percentages for each group do not total 100%. Tr, traces; SD, standard deviation; na, not applicable.
†Mean ± SD of 2 measurements for each of 3 isolates from this study.
‡Reference strain from Vandamme P, Mahenthiralingam E, Holmes B, Coenye T, Hoste B, de Vos P, Henry D, Speert D. 2000. Identification and population structure of Burkholderia stabilis sp. nov. (formerly Burkholderia cepacia genomovar IV). J Clin Microbiol 38:1042-7. Numbers in parentheses refer to the number of isolates containing this fatty acid.
§For P. aeruginosa, the following fatty acids were additionally identified: 10:0 3OH (4.4%); 12:0 2OH (7.5%); and 12:0 3OH (7.7%).

## Sheet: Appendix 1 Table 3
Article DOI: https://doi.org/10.3201/eid2506.172119
Phenotypic and Genomic Analyses of Burkholderia stabilis Clinical Contamination, Switzerland
Appendix 1.
Table 3. Regions of difference within the genome of Burkholderia stabilis strain CH16 compared to B. stabilis BAA-67*
Locus tag BSTAB16_	No. of coding sequences	Insertion site, where identified	Integrase	% G+C (genome average 66.3)	Putative phage or ICE	Novel to Burkholderia	Cargo summary
Chromosome 1								Phage
0052	1		N	54.3		Y	hypothetical
0415	1		N	65.9		N	FAD dependent oxidoreductase	hypothetical
0516-7	2		N	56.7		N	transcriptional regulator and hydrolase	hypothetical
0589-635	48		Y	62.6	Y	Y	conjugation/T4SS operon, drug efflux transporter	Phage
0701-81	82	tRNA-His	Y	61.7	Y	Y	acetyltransferase, endonuclease VIII and hypotheticals	toxin-antitoxin
0874-933	61		Y	65.8	Y	Y	amino acid transport, fatty acid biosynthesis, flavoproteins, T4SS	pirin family, isochorismatase
1201-42	43		Y	64.7	Y	N	regulators, 3-oxoacyl-ACP reductase, conjugation/T4SS operon and hypotheticals	hypothetical
1317	1		N	60.6		Y	hypothetical: Pfam DUF1520	hypothetical
1450-71	22	transfer-mRNA ssrA	Y	64.2	Y	Y	putative transglycosylase and hypotheticals	hypotheticals
2075	1		N	56.7		N	RHS domain family protein	T2SS
2309-11	3	tRNA-Arg	recombinase	50.7		N	putative prokaryotic phospholipase A2 and hypotheticals	Fic/Doc family protein
2458-68	11	rRNA operon	Y	56.7		Y	methylases, endonuclease	lipid metabolism and regulator
2768	1		N	67.5		N	hypothetical	hypotheticals
2993-5	3	tRNA-Met	N	56.5		Y	regulator and hypotheticals	T6SS
3169-86	18	tRNA-Leu	Y	59.3	Y	Y	hypotheticals	T6SS
3285-9	5	tRNA-Arg	N	53.8		Y	hypotheticals	hypothetical
								regulator, beta lactamase family
Chromosome 2								hypothetical
3547-618	72	tRNA-seC(tca)	Y	63.5	Y	Partially	Phage	metabolism / membrane transport
3771-3	3		N	56.8		N		hypothetical
3911-2	2		N	61.8		Y	hypothetical	T6SS
4020	1		N	51.8		Y	hypothetical	hypothetical
4089-134	46		N	61.7	Y	Y	Phage	regulators alkaline phosphatase, phospholipid methyltransferase
4428-9	2		N	65.9		N	toxin-antitoxin	regulators
4452-5	3		Y	69.6		Y	pirin family, isochorismatase	hypothetical
4486	1		N	62.0		N	hypothetical	hypothetical
4498-99	2		N	52.7		N	hypothetical	adhesins, regulators, transporters
4619-26	8		N	54.9		N	hypotheticals	Toxin and regulator
4657-74	18		N	65.5		N	T2SS	fimbrial / pilin operon
4757	1		N	60.2		N	Fic/Doc family protein	hypotheticals
4826-9	4		N	60.4		N	lipid metabolism and regulator	hypotheticals
4977-81	5	BSTAB16_4976, ncRNA	Y	52.9		N	hypotheticals
5069-72	4		N	59.4		N	T6SS
5090-1	2		N	54.5		N	T6SS
5130-5	6		N	59.4		N	hypothetical
5137-40	4		N	59.4		N	regulator, beta lactamase family
5325-6	2		N	55.3		N	hypothetical
5457-64	8		N	68.8		N	metabolism/membrane transport
5481-2	2		N	62.1		Y	hypothetical
5583-9	7		N	60.9		N	T6SS
5629-55	28		N	60.9		Partially	hypothetical
5696-700	5		N	67.8		N	regulators alkaline phosphatase, phospholipid methyltransferase
5714-5	2		N	65.6		N	regulators
5735-6	2		N	67.7		N	hypothetical
5784-5	2		N	56.0		N	hypothetical
5815-40	27		N	66.7		N	adhesins, regulators, transporters
5843-4	2		N	60.5		N	Toxin and regulator
5871-4	4		N	59.2		N	fimbrial/pilin operon
6034-6	3		N	52.7		Y	hypotheticals
6365-8	4		N	54.3		Y	hypotheticals
*Insertions of single or multigene loci in the genome of strain CH16 relative to that of B. stabilis BAA-67. Putative functions encoded by genes on regions of difference are given. ICE, integrative and conjugative elements.

## Sheet: Appendix 1 Table 4
Article DOI: https://doi.org/10.3201/eid2506.172119
Phenotypic and Genomic Analyses of Burkholderia stabilis Clinical Contamination, Switzerland
Appendix 1.
Table 4. Pathogenicity islands within Burkholderia stabilisstrain CH16*
IS	Family	No.	Locus tags: BSTAB16_
1	ND	6	0245-6	1017-8	1419-20	1867-a	2553-a	5061-a
2	IS256	6	1019	2563	4981	6368	6939	7845
3	IS5	12	1059	2074	2318	3610	4384	4551	4623	6837	7483	7514	7565	7617
4	IS256	3	1289	1746	2073
5	PAI4	4	0866	4986	6634	7461
6	ND	4	5633-4	6603-4	7505-6	7638-9
		1	0502-3
		1	2128
	IS66	1	7535-6
	Tn3	1	7435
	IS3/IS911	1	7445-6
*Pathogenicity islands identified within the genome of strain CH16 include 6 families with copy number of 4–12. IS, pathogenity island; ND, not determined.

## Sheet: Appendix 1 Table 5
Article DOI: https://doi.org/10.3201/eid2506.172119
Phenotypic and Genomic Analyses of Burkholderia stabilis Clinical Contamination, Switzerland
Appendix 1.
Table 5. Pseudogenes within the genomes of Burkholderia stabilis strain CH16*
Locus tag: BSTAB16_	Disruption	Putative function of intact gene
0501	IS element	RNA ligase RtcB family protein
0532	frameshift	transcriptional regulator luxR family
1018	IS element	putative transposase
1791	premature stop codon	hypothetical protein
2317	IS element	putative oxidoreductase
2562	IS element	Plasmid maintenance system killer protein
2694	frameshift	transcriptional repressor LysR family
3611	IS element	acyltransferase family
4985	IS element	putative hemagglutinin
5586	fragment	type VI secretion protein
5587	fragment	type VI secretion protein
6367	IS element	hypothetical protein
6602	IS element	naphthalene 1,2-dioxygenase system ferredoxin–NAD( ) reductase component
6639	large insertion	D-serine/D-alanine/glycine transporter
6687	truncated	integrase
6735	fragment	MFS transporter
7192	truncated	nitronate monooxygenase
7201	truncated	enoyl-CoA hydratase
7235	truncated	putative regulator
7637	IS element	acyltransferase family
*Predicted disrupted genes within the genome of strain CH16. Putative function of genes prior to disruption and method of disruption given. IS element, phage, genomic island, or insertion sequence.

## Sheet: Appendix 1 Table 6
Article DOI: https://doi.org/10.3201/eid2506.172119
Phenotypic and Genomic Analyses of Burkholderia stabilis Clinical Contamination, Switzerland
Appendix 1.
Table 6. Secondary metabolite and antibiotic synthesis pathways within the genome of Burkholderia stabilis strain CH16*
Location	Type	Function	From (bp)			To (bp)
Chromosome 1	Terpene		271736	BSTAB16_0251	BSTAB16_0270	292569
	Nonribosomal peptide synthetase	siderophore	595050	BSTAB16_0560	BSTAB16_0595	649692
	Type 1 polyketide synthase		1784912			1832552
	Arylpolyene	storage compound, pigment	3031710			3072921
Chromosome 2	Homoserine lactone	signalling	269337			311022
	Phosphonate		269337			311022
	Terpene		469692			490756
	Nonribosomal peptide synthetase pyochelin	pyochelin siderophore	1602385			1655180
	Terpene		2361842			2385861
Chromosome 3	Nonribosomal peptide synthetase		73860			117843
	Terpene		423026			445089
	Butyrolactone	signalling	756552			767607
	Bacteriocin	toxin	922212			933027
	Nucleoside		1204336			1225637
*Values predicted by using antiSMASH v4.0.0 (https://antismash.secondarymetabolites.org).

## Sheet: Appendix 1 Table 7
Article DOI: https://doi.org/10.3201/eid2506.172119
Phenotypic and Genomic Analyses of Burkholderia stabilis Clinical Contamination, Switzerland
Appendix 1.
Table 7. Antibiotic resistance profiles of outbreak and control isolates*
Isolate or strain	b-lactams										Aminoglycosides				Quinolone	Trimethoprim-sulfamethoxazole
	Aminopenicillins		Carbapenems		Ureidopenicillin		Carboxypenicillin	1st gen.	3rd gen.
	Amox/clav	Ampicillin	Imipenem	Meropenem	Piperacillin	Pip./Taz	Ticarc./Clav	Cephalotin	Ceftazidime	Ceftriaxone	Amikacin	Gentamycin	Netilmycin	Tobramycin	Ciprofloxacin
Strain CH16	R	R	S	S	S (12/13)	S (12/13)	R	R	S (12/13)	S (10/13)	R	R	R	R	S	S
B.stabilis BAA-67	R	R	S	S	S	S	R	R	S	R	R	R	R	R	R	R
B. cenocepacia O-3	R	R	R	R	R	R	R	R	S	R	R	R	R	R	R	S
B. cenocepacia O-4	R	R	R	S	S	S	R	R	S	S	R	R	R	R	I	S
B. cenocepacia O-5	R	R	S	S	S	S	R	R	S	S	R	R	R	R	R	S
B. cenocepacia O-6	R	R	S	S	S	S	R	R	S	S	R	R	R	R	R	S
B. multivorans O-7	R	R	R	S	S	S	R	R	S	S	R	R	R	R	S	R
B. multivorans O-9	R	R	R	I	S	S	R	R	S	S	R	R	R	R	S	S
B. multivorans O-10	R	R	R	S	R	R	R	R	R	R	R	R	R	R	I	S
B. contaminans O-13	R	R	R	S	S	S	R	R	S	I	R	R	R	R	S	S
*I, intermediate; R, resistant; S, sensitive. Where outbreak isolates showed variable results, the ratios are given.

## Sheet: Appendix 1 Table 8
Article DOI: https://doi.org/10.3201/eid2506.172119
Phenotypic and Genomic Analyses of Burkholderia stabilis Clinical Contamination, Switzerland
Appendix 1.
Table 8. Data on 66 SNPs used to construct the SNP phylogeny of Burkholderia stabilis CH16, Switzerland*
Position	Codon from	Codon to	Type	Source	Isolate	Locus tag
236489	ggc	ggt	synonymous	patient	5
494842	ctc	ttc	non-synonymous	patient	16	BSTAB16_0457	transcriptional regulator
503260	tat	tag	premature stop	patient	12	BSTAB16_0464	efflux protein
518640	gac	ggc	non-synonymous	glove	N	BSTAB16_0479	Saccharopine dehydrogenase
665150	gct	gcc	synonymous	glove	LO
969310	cca	ccg	synonymous	patient	11
1251571	gac	gat	synonymous	patient	12
1892207	cag	ctg	non-synonymous	patient	9	BSTAB16_1803	LysR family transcriptional regulator
1897526			intergenic	patient
1914723	gag	aag	non-synonymous	glove	D	BSTAB16_1822	transcriptional regulator
2004140	acg	gcg	non-synonymous	patient	9	BSTAB16_1906	hypothetical
2058286	atc	gtc	non-synonymous	glove	I	BSTAB16_1959	putative ATPase
2141840	gtg	gtc	synonymous	glove	M
2397338	gtc	gcc	non-synonymous	patient	16	BSTAB16_2283	methyl accepting chemotaxis protein
2415813	ctg	atg	non-synonymous	patient	2	BSTAB16_2300	flagellin
2415835	aac	agc	non-synonymous	glove	M	BSTAB16_2300	flagellin
2416762	acc	atc	non-synonymous	patient	11	BSTAB16_2300	flagellin
2812303			intergenic	patient	21
2914301	cag	tag	non-synonymous	patient	20	BSTAB16_2751	ABC transporter permease
3041927			intergenic	patient	20
3185060	atg	ata	removing start codon	patient	5	BSTAB16_3001	recombination regulator RecX
3328556	g	c	in ncRNA	glove	C	BSTAB16_3131	ncRNA cspA
3328633	a	g	in ncRNA	patient	8	BSTAB16_3131	ncRNA cspA
3378243	gac	aac	non-synonymous	patient	5	BSTAB16_3182	Protein of unknown function (DUF3396)
3590441	atc	acc	non-synonymous	glove	LO	BSTAB16_3383	TetR family transcriptional regulator
3791303	cca	ccg	synonymous	glove	I
3791306	gtc	gtg	synonymous	glove	I
3952219	ttc	gtc	non-synonymous	patient	8	BSTAB16_3743	alkyl hydroperoxide reductase subunit F
3955283	cag	cgg	non-synonymous	glove	I	BSTAB16_3746	branched-chain amino acid ABC transporter
4347925			intergenic	patient	20
4347976			intergenic	patient	17
4370996	gtc	atc	non-synonymous	glove	C	BSTAB16_4120	hypothetical
4548678	acc	gcc	non-synonymous	GROUP of 3		BSTAB16_4284	4-hydroxyphenylacetate 3-monooxygenase reductase
4570743	ccg	cca	non-synonymous	patient	9	BSTAB16_4307	transcriptional regulator
4622234	gtg	atg	non-synonymous	glove	D	BSTAB16_4340	MFS transporter
4622276	tgg	cgg	non-synonymous	patient	7	BSTAB16_4340	MFS transporter
4763049	ttc	tcc	non-synonymous	patient	12	BSTAB16_4459	alpha/beta hydrolase
4908708			intergenic	glove	I
5165368	tcc	ccc	non-synonymous	glove	J	BSTAB16_4807	hypothetical
5239315	acg	gcg	non-synonymous	patient	10	BSTAB16_4872	DNA binding response regulator
5337989	ccg	ctg	non-synonymous	patient	18	BSTAB16_4956	AraC family transcriptional regulator
5387785	cac	cgc	non-synonymous	GROUP of 8		BSTAB16_4992	LysR family transcriptional regulator
5644136	ttc	ctc	non-synonymous	glove	N	BSTAB16_5211	TetR/AcrR family transcriptional regulator
5984511	gcg	gca	synonymous	patient	9
6031231	gag	ggg	non-synonymous	patient	16	BSTAB16_5560	GntR family transcriptional regulator
6072058	gaa	aaa	non-synonymous	glove	LO	BSTAB16_5588	type VI secretion system Vgr family protein
6094782			intergenic	glove	C
6286973			intergenic	patient	4
6409069	gta	gtg	synonymous	patient	4
6707842	gat	gac	synonymous	patient	16
6826289	gac	gat	synonymous	patient	5
6865305	gcg	gcc	synonymous	glove	J
6894303	tga	cga	extending gene by 18 aas	patient	5	BSTAB16_6308	transcriptional regulator
7013879	gac	ggc	non-synonymous	glove	A	BSTAB16_6418	chemotaxis specific methylesterase
7239446	tag	aag	extending gene by 124 aas	patient	22	BSTAB16_6615	hypothetical protein
7267732	gcg	gtg	non-synonymous	patient	5	BSTAB16_6643	ATP transporter
7320637	gcc	acc	non-synonymous	patient	6	BSTAB16_6680	response regulator receiver domain
7320638	acc	atc	non-synonymous	patient	6	BSTAB16_6680	response regulator receiver domain
7335391			intergenic	glove	I
7580913			intergenic	patient	9
7589204	tcg	ccg	non-synonymous	glove	A	BSTAB16_6892	AraC family transcriptional regulator
7651007	aac	cac	non-synonymous	patient	13	BSTAB16_6956	Type I phosphodiesterase nucleotide pyrophosphatase
7795672	tac	gac	non-synonymous	patient	18	BSTAB16_7085	oxidoreductase
7816303	acg	gcg	non-synonymous	glove	D	BSTAB16_7104	plasmid partitioning ParB
7831275	ccg	cca	synonymous	patient	7
8265597	aag	aaa	synonymous	patient	16
*SNPs identified between the isolates and used to construct the phylogeny in Figure 2. Many of the non-synonymous SNPs are found in genes encoding regulators and transport proteins. Several genes are affected in independent isolates, BSTAB16_2300, BSTAB16_3131, BSTAB16_4340.
